# Supplementary material for: The impact of diagnosis-related group-based medical insurance payment model on the prognosis and nursing care of patients undergoing composite trabeculectomy: a retrospective cohort study
Source: Front Public Health. 2025 May 21;13:1518546. doi: 10.3389/fpubh.2025.1518546 (PMC12133863; doi:10.3389/fpubh.2025.1518546)
Supplement: Supplementary file 1 [file Table_1.xls]

## Sheet: Sheet1
serial number	gender	×× City, Yunnan Province	age	ethnic group	Disease diagnosis	Preoperative visual acuity	Preoperative intraocular pressure（mmHg)	Surgical eye	Duration of surgery	Postoperative visual acuity	Postoperative intraocular pressure（mmHg)	C/D	visual field	rnfl	Time of admission	Time of discharge	Number of days in hospital	Hospitalization costs	Cost of care	Visual acuity for postoperative follow-up	Intraocular pressure on postoperative follow-up	Visual field for postoperative follow-up	OCT for postoperative follow-up	Duration of postoperative follow-up
1	female	Wenshan Prefecture, Yunnan Province	56	han	Chronic angle-closure glaucoma in both eyes	0.12	26.7	OD	2016.1.13	0.12	12.7	0.9	-30.84	37	2016.1.12	2016.1.25	13	6162.04	430	0	12	-31.68	47	> 6 months
2	male	Chuxiong Prefecture, Yunnan Province	52	han	Primary open-angle glaucoma in both eyes	0.01	32	OD	2016.1.29	0.02	6	0.9	-19.35	59	2016.1.15	2016.2.1	7	6802.36	220	0.01	14.5	-28.12	55	> 6 months
3	female	Lincang City, Yunnan Province	16	han	Developmental glaucoma in the right eye	0.04	22	OD	2016.1.18	0.04	15	0.9	-27.69	59	2016.1.15	2016.1.25	10	4994.17	325	0.6	12	-7.22	78	> 6 months
4	male	Chuxiong Prefecture, Yunnan Province	52	han	Chronic angle-closure glaucoma in both eyes	0	26	OD	2016.1.6	0	19	0.8	-32.71	84	2016.1.4	2016.1.14	10	5444.37	325	0.1	13	-30.32	91	> 6 months
5	male	Kunming City, Yunnan Province	45	han	Primary open-angle glaucoma in both eyes	0.8	23.7	OS	2016.1.6	0.8	17	0.9	-28.28	52	2016.1.4	2016.1.12	8	3913.61	255	0.1	11.3	-31.95	48	≤ 6 months
6	female	Qujing City, Yunnan Province	68	han	Primary open-angle glaucoma in both eyes	0.6	36	OD	2016.1.11	0.6	13	1	-24.91	86	2016.1.7	2016.1.18	11	4832.87	360	0	9.3	-6.42	77	≤ 6 months
7	male	Dali Prefecture, Yunnan Province	32	han	Open-angle glaucoma in both eyes	0.6	12.7	OS	2016.10.17	0.5	15	1	-27.41	69	2016.10.13	2016.10.21	9	6207.87	255	0.6	11.6	-30.17	59	> 6 months
8	male	Pu'er City, Yunnan Province	61	han	Pigmented glaucoma in both eyes	0.6	25	OS	2016.10.26	0.6	16.3	0.9	-32.47	47	2016.10.24	2016.11.4	11	6569.57	360	0.5	19.3	-30.73	53	> 6 months
9	female	Yuxi City, Yunnan Province	60	han	Primary open-angle glaucoma in both eyes	0.8	23	OD	2016.11.2	0.5	8.3	1	-6.37	89	2016.10.31	2016.11.7	7	6000.07	220	0.4	5	-24.3	78	> 6 months
10	male	Yuxi City, Yunnan Province	51	han	Hormonal glaucoma in the right eye	0.6	14	OD	2016.11.16	0.3	11.7	1	-16.93	58	2016.11.14	2016.11.22	8	7167.59	255	0.45	10	-9.86	47	> 6 months
11	male	Lijiang City, Yunnan Province	57	han	Pigmented glaucoma in the right eye	0.06	17.7	OD	2016.11.23	0.3	11.5	0.8	-31.52	47	2016.11.21	2016.11.28	7	5887.83	220	0.06	13.3	-19.2	42	> 6 months
12	male	Qujing City, Yunnan Province	42	han	Primary open-angle glaucoma in both eyes	0.6	20.7	OD	2016.11.28	0.25	11.7	1	-17.04	46	2016.11.24	2016.12.2	8	6612.75	255	0.1	13.7	-29.7	45	> 6 months
13	male	Kunming City, Yunnan Province	56	han	Primary open-angle glaucoma in both eyes	0	11.7	OS	2016.2.18	0	5.3	0.8	-32.94	57	2016.2.14	2016.2.29	15	7393.36	500	0.3	16	-28.36	54	≤ 6 months
14	female	Qujing City, Yunnan Province	68	han	Chronic angle-closure glaucoma in the left eye	0.5	13	OS	2016.2.22	0.4	17	0.9	-29.06	47	2016.2.18	2016.2.3	14	6276.76	175	0.6	8.3	-25.76	49	≤ 6 months
15	male	Lijiang City, Yunnan Province	6	han	Congenital glaucoma in the right eye	0.5	15.3	OD	2016.3.17	0.6	10.7	1	-18.07	65	2016.3.14	2016.3.28	14	6435.26	493	0.4	13	-19.06	56	≤ 6 months
16	male	Wenshan Prefecture, Yunnan Province	54	han	Primary chronic angle-closure glaucoma in both eyes	0.6	19	OS	2016.3.7	1	4.7	0.6	-27.7	54	2016.3.3	2016.3.14	11	5394.77	360	0	18.7	-32.59	61	> 6 months
17	male	Dehong Prefecture, Yunnan Province	43	han	Pigmented glaucoma	0.1	21.3	OS	2016.3.10	0.1	11.3	1	-12.49	63	2016.3.4	2016.3.14	10	4785.15	325	0.12	8	-13.25	56	≤ 6 months
18	male	Dehong Prefecture, Yunnan Province	53	han	Primary angle-closure glaucoma in both eyes	0.3	37	OD	2016.4.14	0.3	12.3	0.9	-27.87	95	2016.4.12	2016.4.21	9	4356.73	290	0.2	7	-17.76	113	> 6 months
19	female	Qujing City, Yunnan Province	53	han	Open-angle glaucoma in the left eye	0.5	25	OS	2016.4.18	0.02	11	1	-22.66	41	2016.4.13	2016.4.25	12	5057.84	420	0.2	13.3	-25.36	46	> 6 months
20	male	Chuxiong Prefecture, Yunnan Province	56	han	Primary angle-closure glaucoma in both eyes	0.8	11	OD	2016.4.13	0.8	15	0.8	-20.91	49	2016.4.14	2016.4.25	11	4774.11	360	0.08	15.3	-26.85	47	≤ 6 months
21	male	Chuxiong Prefecture, Yunnan Province	53	han	Residual glaucoma after anti-glaucoma surgery in both eyes	0.2	33	OS	2016.4.28	0.2	5.3	1	-32.37	58	2016.4.25	2016.5.3	8	5983.21	255	0.1	11.7	-27.14	54	≤ 6 months
22	male	Dehong Prefecture, Yunnan Province	40	han	Primary open-angle glaucoma in both eyes	0.04	31	OS	2014.4.7	0.15	14.7	1	-20.3	56	2016.4.5	2016.4.14	9	5304.07	290	0.1	14.3	-19.36	57	> 6 months
23	male	Dehong Prefecture, Yunnan Province	61	han	Primary open-angle glaucoma in both eyes	0.8	15.3	OS	2016.4.7	0.6	18.7	0.9	-22.9	49	2016.4.5	2016.4.21	16	6023.66	535	0.6	7.4	-30.28	47	≤ 6 months
24	male	Kunming City, Yunnan Province	60	han	Primary open-angle glaucoma in both eyes	0.2	20.3	OD	2016.5.18	0.12	15.3	0.9	-6.32	51	2016.5.16	2016.5.31	15	9983.44	500	0.4	15	-27.97	52	≤ 6 months
25	male	Lincang City, Yunnan Province	50	han	Primary open-angle glaucoma in both eyes	0	20	OD	2016.5.5	0	14	1	-24.51	46	2016.5.4	2016.5.9	5	6058.84	150	0.3	16.7	-29.02	34	≤ 6 months
26	male	Kunming City, Yunnan Province	65	han	Chronic angle-closure glaucoma in both eyes	0.4	33	OS	2016.5.9	0.4	25	0.9	-25.6	64	2016.5.6	2016.5.16	10	6237.46	325	0.1	12	-19.63	52	> 6 months
27	male	Chuxiong Prefecture, Yunnan Province	42	han	Pigmented glaucoma in the right eye	0.02	32	OD	2016.7.12	0	16	1	-30	76	2016.7.11	2016.7.18	7	6056.47	220	0.04	15	-24.2	66	> 6 months
28	male	Kunming City, Yunnan Province	66	han	Chronic angle-closure glaucoma in both eyes	0.8	14	OD	2016.7.12	0.8	13	0.9	-8.9	50	2016.7.11	2016.7.19	8	4631.64	255	0.4	11.5	-32.47	46	≤ 6 months
29	male	Kunming City, Yunnan Province	54	han	Primary open-angle glaucoma in both eyes	0.5	16	OS	2016.7.20	0.4	15.3	1	-8.03	52	2016.7.18	2016.7.25	7	5637.18	220	0.3	11	-5.98	53	> 6 months
30	male	Kunming City, Yunnan Province	40	han	Primary open-angle glaucoma in both eyes	0.1	13	OS	2016.7.20	0.12	11.3	1	-10.62	42	2016.7.19	2016.7.25	6	5433.38	185	0	13.6	-22.01	49	> 6 months
31	male	Pu'er City, Yunnan Province	6	han	Secondary glaucoma in both eyes	0	27.3	OS	2016.7.26	0.06	6.3	0.9	-32.92	51	2016.7.21	2016.8.3	13	7135.36	455	0.2	15.7	-21.31	48	≤ 6 months
32	female	Kunming City, Yunnan Province	66	han	Secondary glaucoma	0.08	13.3	OD	2016.7.13	0.12	16	0.9	-26.85	36	2016.7.4	2016.7.18	14	7768.1	465	0	16	-23.02	35	> 6 months
33	male	Lincang City, Yunnan Province	50	han	Residual glaucoma in the left eye	0.5	20	OS	2016.5.9	0.6	14.3	0.9	-27.53	56	2016.7.4	2016.7.12	8	6565.45	255	0.6	11	-21.23	55	> 6 months
34	male	Kunming City, Yunnan Province	60	han	Primary open-angle glaucoma in the left eye	0.4	19	OS	2016.7.11	0.6	6.3	0.9	-32.79	49	2016.7.8	2016.7.15	7	6127.32	220	0.15	9.7	-32.04	51	> 6 months
35	male	Kunming City, Yunnan Province	63	han	Hormonal glaucoma in both eyes	0.1	14.7	OD	2016.8.4	0.15	12.3	0.8	-28.16	48	2016.8.1	2016.8.10	9	9300.73	290	0	15	-29.89	63	> 6 months
36	female	Kunming City, Yunnan Province	61	han	Chronic angle-closure glaucoma in both eyes	0.2	18.5	OS	2016.8.3	0.2	10	0.9	-29.28	74	2016.8.1	2016.8.8	7	5498.51	220	0.3	11	-12.6	84	> 6 months
37	male	Kunming City, Yunnan Province	45	han	Residual glaucoma in both eyes	0.02	32	OD	2016.8.11	0.02	5	1	-23.89	36	2016.8.8	2016.8.25	17	10525.2	605	0.02	14.5	-17.14	42	> 6 months
38	male	Kunming City, Yunnan Province	54	han	Primary open-angle glaucoma in the right eye	0.6	17.7	OD	2016.8.10	0.6	19.3	1	-29.02	31	2016.8.9	2016.8.15	6	5217.1	185	0.3	13	-9.63	38	> 6 months
39	male	Kunming City, Yunnan Province	57	han	Chronic angle-closure glaucoma in both eyes	0.3	16.7	OD	2016.9.19	0.5	19.7	1	-30.04	50	2016.9.9	2016.9.27	18	10958.7	605	0.02	9.8	-33.87	48	> 6 months
40	female	Yuxi City, Yunnan Province	43	dai	Primary open-angle glaucoma in both eyes	0.02	13	OS	2017.1.12	0.15	9	1	-29.04	64	2017.1.9	2017.1.16	7	6244.22	230	0.2	12.3	-30.02	59	≤ 6 months
41	male	Zhaotong City, Yunnan Province	36	han	Open-angle glaucoma in the right eye	0.8	19.7	OD	2017.7.26	0.4	19.7	1	-30.4	45	2017.10.10	2017.1.17	7	5205.76	220	0.6	7.7	-33.34	49	> 6 months
42	male	Lijiang City, Yunnan Province	40	han	Chronic simple glaucoma in both eyes	0.04	29.5	OD	2017.10.19	0.04	7.7	1	-30.95	45	2017.10.11	2017.10.23	12	9443.48	395	0.2	16.3	-12.36	52	> 6 months
43	male	Nujiang Prefecture, Yunnan Province	71	han	Hormonal glaucoma in the right eye	0.5	35.7	OD	2017.10.18	0.5	28.7	0.5	-28.52	49	2017.10.13	2017.10.23	10	5368.67	325	0.25	7	-4.29	54	≤ 6 months
44	male	Qujing City, Yunnan Province	41	han	Pigmented glaucoma in both eyes	0.1	16.3	OD	2017.10.18	0.15	13.7	1	-31.33	40	2017.10.16	2017.10.23	7	5433.69	220	0.1	7	-26.83	49	> 6 months
45	female	Chuxiong Prefecture, Yunnan Province	50	han	Chronic angle-closure glaucoma in both eyes	0	14	OS	2017.10.18	0	4	1	-15.12	76	2017.10.16	2017.10.23	7	5314.54	220	0.4	20	-17.83	65	≤ 6 months
46	female	Yuxi City, Yunnan Province	21	han	Open-angle glaucoma in both eyes	0.5	28	OS	2017.10.25	0.15	12	1	-32.93	41	2017.10.23	2017.10.30	7	5792.2	220	0.08	14	-29.78	44	> 6 months
47	male	Yuxi City, Yunnan Province	64	han	Chronic simple glaucoma in both eyes	0.12	12.5	OD	2017.10.11	0.12	14.3	0.8	-29.56	43	2017.10.9	2017.10.23	14	9701.27	465	0.02	16	-30.77	57	> 6 months
48	male	Kunming City, Yunnan Province	22	han	Chronic simple glaucoma in both eyes	0.2	15	OS	2017.10.11	0.12	16.7	1	-25.02	32	2017.10.9	2017.10.30	21	12910.9	610	0.25	9.3	-33.28	43	> 6 months
49	male	Chuxiong Prefecture, Yunnan Province	28	lishu	Chronic simple glaucoma in both eyes	0	16	OD	2017.11.14	0	13	0.7	-31.79	95	2017.11.13	2017.12.4	21	10482.5	610	0	2	-33.1	80	> 6 months
50	female	Kunming City, Yunnan Province	58	hui	Chronic angle-closure glaucoma in both eyes	0.4	20	OD	2017.11.15	0.3	12	1	-18.76	40	2017.11.13	2017.11.20	7	4488.31	220	0.3	11	-13.25	40	> 6 months
51	female	Qujing City, Yunnan Province	42	han	Primary acute angle-closure glaucoma in both eyes	0.4	25.3	OS	2017.11.29	0.3	6	1	-3.45	101	2017.11.28	2017.12.4	6	14480.2	185	0.3	16	-30.88	92	> 6 months
52	female	Kunming City, Yunnan Province	10	han	Hormonal glaucoma in both eyes	0.25	28.7	OS	2017.11.29	0.5	20.3	1	-30.4	48	2017.11.28	2017.12.8	10	11283	325	0.4	13.7	-31.18	43	> 6 months
53	male	Yuxi City, Yunnan Province	76	han	Hormonal glaucoma in both eyes	0.06	28	OS	2017.12.4	0.06	13.3	1	-35.01	48	2017.11.29	2017.12.7	8	5060.24	255	0	12	-33.09	51	≤ 6 months
54	male	Kunming City, Yunnan Province	66	han	Chronic angle-closure glaucoma in both eyes	0	17.7	OS	2017.12.4	0	5	1	-35.12	37	2017.12.1	2017.12.7	6	4519.96	185	0	15.7	-30.21	48	≤ 6 months
55	male	Kunming City, Yunnan Province	16	yi	Congenital glaucoma in the right eye	0.01	30.3	OD	2017.12.13	0.01	12	1	-35.01	46	2017.12.11	2017.12.18	7	4772.4	220	0.03	11.7	-32.1	41	> 6 months
56	female	Kunming City, Yunnan Province	48	han	Chronic simple glaucoma in both eyes	0.25	23	OD	2017.12.13	0.5	12	0.9	-28.31	75	2017.12.15	2017.12.21	6	5096.7	185	0.02	4	-30.28	74	> 6 months
57	female	Chuxiong Prefecture, Yunnan Province	39	han	Primary open-angle glaucoma in both eyes	0.8	28	OD	2017.12.20	0.6	20.5	0.8	-31.26	38	2017.12.18	2017.12.25	7	4558.6	220	0.6	18.7	-20.5	31	> 6 months
58	male	Zhaotong City, Yunnan Province	38	han	Primary open-angle glaucoma in both eyes	0.02	19.7	OS	2017.12.20	0.02	8.7	1	-33.53	46	2017.12.18	2017.12.25	7	5316.4	220	0	13.3	-31.77	44	> 6 months
59	female	Pu'er City, Yunnan Province	53	han	Primary open-angle glaucoma in both eyes	0.8	15	OS	2017.12.20	0.4	13.7	1	-4.16	92	2017.12.18	2017.12.25	7	5486.58	220	0.4	10.3	-13.08	95	> 6 months
60	male	Yuxi City, Yunnan Province	52	han	Primary open-angle glaucoma in both eyes	0.3	12	OS	2017.12.20	0.4	9	1	-19	37	2017.12.18	2017.12.25	7	5574.53	220	0.25	14.3	-7.16	44	> 6 months
61	male	Chuxiong Prefecture, Yunnan Province	47	han	Chronic angle-closure glaucoma in both eyes	0.08	27.5	OS	2017.12.27	0	13.3	0.9	-26.35	35	2017.12.22	2018.1.2	11	5743.41	360	0.02	12	-25.76	43	> 6 months
62	male	Qujing City, Yunnan Province	58	han	Primary open-angle glaucoma in both eyes	0	20	OS	2017.12.13	0	14	1	-33.27	38	2017.12.7	2017.12.26	19	9450.48	640	0.5	9	-30.61	35	≤ 6 months
63	male	Pu'er City, Yunnan Province	16	han	Primary open-angle glaucoma in both eyes	0.6	12.5	OS	2017.2.14	0.4	12	1	-27.95	51	2017.2.14	2017.2.24	10	6690.8	325	0.15	13.3	-15.68	67	≤ 6 months
64	female	Kunming City, Yunnan Province	61	han	Primary chronic angle-closure glaucoma	0.02	25	OS	2017.2.20	0.02	10.7	1	-32.31	110	2017.2.16	2017.2.27	11	4763.4	360	0.4	13	-28.53	104	> 6 months
65	female	Kunming City, Yunnan Province	65	han	Primary acute angle-closure glaucoma in both eyes	0.1	25	OS	2017.2.22	0.1	7	0.9	-29.72	61	2017.2.20	2017.2.27	7	4655.3	220	0.02	10	-29.34	52	> 6 months
66	female	Lijiang City, Yunnan Province	43	han	Primary open-angle glaucoma in both eyes	0.5	27.3	OS	2017.2.21	0.2	7.7	1	-31.29	37	2017.2.20	2017.2.27	7	4830.67	220	0.1	10.7	-28.77	42	≤ 6 months
67	male	Kunming City, Yunnan Province	48	han	Open-angle glaucoma in both eyes	0.15	29	OS	2017.2.8	0.2	13	1	-19.2	60	2017.2.6	2017.2.13	7	4730.13	220	0	11.3	-31.59	79	> 6 months
68	male	Lijiang City, Yunnan Province	65	han	Open-angle glaucoma in both eyes并白内障	0	23	OS	2017.3.10	0.5	5	1	-20.36	84	2017.3.10	2017.3.20	10	4785.97	325	0	10	-19.25	72	≤ 6 months
69	male	Dali Prefecture, Yunnan Province	46	yi	Chronic primary open-angle glaucoma	0.5	17.7	OS	2017.3.15	0.4	10	1	-30.01	45	2017.3.14	2017.3.20	6	4932.79	250	0.1	10	-27.2	42	≤ 6 months
70	male	Honghe Prefecture, Yunnan Province	52	han	Primary open-angle glaucoma in both eyes	0.08	23	OS	2017.3.31	0.06	13	1	-28.9	44	2017.3.29	2017.4.7	9	5390.01	290	0.04	10.7	-26.65	40	> 6 months
71	female	Qujing City, Yunnan Province	48	han	Residual glaucoma in the right eye	0.8	17.3	OD	2017.4.20	0.6	12	1	-12.36	50	2017.4.19	2017.4.28	9	4811.55	290	0.02	14	-30.02	40	> 6 months
72	male	Dali Prefecture, Yunnan Province	46	yi	Primary open-angle glaucoma in both eyes	1	28	OD	2017.4.20	0.4	10.3	0.9	-1.94	58	2017.4.19	2017.4.24	5	3949.62	175	0.01	17	-30.02	64	≤ 6 months
73	male	Nujiang Prefecture, Yunnan Province	23	bai	Primary open-angle glaucoma in both eyes	0.6	37	OD	2017.5.18	0.15	12.7	1	-29.36	77	2017.5.17	2017.5.22	5	4947.31	150	0.8	10.3	-11.31	63	> 6 months
74	male	Chuxiong Prefecture, Yunnan Province	29	han	Open-angle glaucoma in both eyes	0.3	11	OS	2017.5.18	0.3	13.3	0.9	-9.06	54	2017.5.17	2017.5.22	5	5305.98	150	0.6	20	-3.02	49	> 6 months
75	male	Chuxiong Prefecture, Yunnan Province	48	han	Primary open-angle glaucoma in both eyes	0.5	24	OS	2017.5.18	0.4	5.3	1	-31.69	75	2017.5.17	2017.5.22	5	5008.09	150	0	9.3	-30.24	65	≤ 6 months
76	male	Lijiang City, Yunnan Province	42	han	Primary open-angle glaucoma in both eyes	0.2	25.7	OD	2017.5.24	0.02	16.5	0.9	-28.12	48	2017.5.22	2017.5.27	5	4768.42	150	0	9	-33.74	42	> 6 months
77	male	Lijiang City, Yunnan Province	33	han	Primary open-angle glaucoma in both eyes	0	35	OD	2017.5.24	0	9.5	1	-33.57	47	2017.5.23	2017.5.26	3	5431.6	115	0	17	-29.36	51	> 6 months
78	female	Kunming City, Yunnan Province	54	han	Chronic angle-closure glaucoma in both eyes	0.5	25.7	OD	2017.5.5	0.5	11.3	0.9	-3.73	93	2017.5.3	2017.5.8	5	5394.86	150	0.1	17.7	-29.85	110	≤ 6 months
79	female	Kunming City, Yunnan Province	72	han	Acute angle-closure glaucoma in both eyes	0	26	OD	2017.5.10	0	16	0.9	-33.97	45	2017.5.7	2017.5.15	8	7161.5	264	0	12	-2.02	50	> 6 months
80	male	Dali Prefecture, Yunnan Province	64	bai	Primary chronic angle-closure glaucoma in both eyes	0.4	11	OD	2017.6.5	0.2	6.3	1	-25.97	41	2017.6.1	2017.6.12	11	5709	360	0.3	6.5	-30.29	50	> 6 months
81	female	Dehong Prefecture, Yunnan Province	38	han	Open-angle glaucoma in the right eye	0.4	20	OD	2017.6.28	0.15	5.7	0.9	-8.21	72	2017.6.26	2017.7.3	7	5726.62	255	0.2	14	-10.96	77	> 6 months
82	male	Kunming City, Yunnan Province	52	han	Primary open-angle glaucoma in both eyes	0.01	17	OD	2017.6.28	0.01	13.7	1	-32.6	51	2017.6.26	2017.7.3	7	5087.49	220	0	15	-30.28	47	≤ 6 months
83	male	Dali Prefecture, Yunnan Province	39	han	Primary open-angle glaucoma in both eyes	0	11	OD	2017.6.8	0.04	14	0.9	-32.94	45	2017.6.7	2017.6.12	5	4739.89	150	0.1	19	-24.02	47	≤ 6 months
84	male	Kunming City, Yunnan Province	52	han	Left eye after anti-glaucoma surgery	0.8	11.3	OD	2017.7.13	0.5	3	1	-31.09	54	2017.7.11	2017.7.18	7	4644.87	245	0.6	18	-19.57	58	≤ 6 months
85	male	Zhaotong City, Yunnan Province	50	han	Secondary glaucoma	0.01	24.7	OS	2017.7.19	0.06	14	0.9	-32.2	59	2017.7.17	2017.7.24	7	5238.86	220	0.25	20	-30.04	73	> 6 months
86	male	Dali Prefecture, Yunnan Province	40	han	Primary open-angle glaucoma in both eyes	0.02	26	OD	2017.7.26	0.4	7	0.8	-28.95	81	2017.7.24	2017.7.31	7	5144.84	220	0.15	15	-22.12	68	≤ 6 months
87	male	Kunming City, Yunnan Province	51	han	Primary open-angle glaucoma in both eyes	0	17	OD	2017.8.2	0	3.7	1	-33.67	45	2017.8.1	2017.8.7	6	5131.42	185	0.15	10	-33.58	50	> 6 months
88	male	Kunming City, Yunnan Province	53	han	Chronic angle-closure glaucoma in both eyes	0.01	26.7	OD	2017.8.2	0.01	10	0.7	-35	57	2017.8.1	2017.8.7	6	4974.39	185	0.15	4	-31.08	52	≤ 6 months
89	male	Lincang City, Yunnan Province	42	dai	Chronic primary open-angle glaucoma	0.1	29	OD	2017.8.2	0.15	21	1	-26.74	57	2017.8.1	2017.8.14	13	9976.57	430	0.1	5	-28.06	42	≤ 6 months
90	male	Dehong Prefecture, Yunnan Province	31	han	Open-angle glaucoma in the right eye	0.01	35.7	OD	2017.8.14	0.04	3	1	-30.77	72	2017.8.11	2017.8.18	7	5419.63	220	0.25	4	-29.56	68	≤ 6 months
91	female	Honghe Prefecture, Yunnan Province	64	han	Chronic angle-closure glaucoma in both eyes	0.6	25.3	OS	2017.8.17	0.3	16.7	0.9	-10.46	58	2017.8.11	2017.8.28	17	7328.72	570	0.02	10.3	-31.6	53	≤ 6 months
92	female	Zhaotong City, Yunnan Province	64	han	Chronic angle-closure glaucoma in both eyes	0	29.9	OD	2017.8.17	0	14.3	0.9	-31.67	59	2017.8.16	2017.8.28	12	9574.5	395	0.5	17.3	-29.62	55	≤ 6 months
93	female	Qujing City, Yunnan Province	7	han	Right eye Secondari Graucoma	0.6	18.3	OD	2017.8.23	0.1	6	1	-27.83	51	2017.8.21	2017.8.28	7	6542.26	245	0.08	10.3	-1.83	56	> 6 months
94	male	Chuxiong Prefecture, Yunnan Province	54	han	Primary open-angle glaucoma in both eyes	0.8	23.7	OD	2017.8.23	0.8	20.3	1	-20.8	58	2017.8.22	2017.9.6	15	10859.5	500	0	4.7	-30.38	56	> 6 months
95	male	Qujing City, Yunnan Province	63	hui	Primary open-angle glaucoma in both eyes	0.15	17.7	OS	2017.8.30	0.25	9	1	-22.12	39	2017.8.29	2017.9.4	6	5067.57	185	0.3	18.3	-25.1	50	> 6 months
96	male	Qujing City, Yunnan Province	66	han	Acute angle-closure glaucoma in both eyes	0.1	16.3	OS	2017.9.27	0.15	6	1	-31.33	45	2017.9.25	2017.9.29	4	4712.7	115	0	13	-33.2	52	> 6 months
97	male	Qujing City, Yunnan Province	64	han	Acute angle-closure glaucoma in the left eye	0.3	10.5	OS	2017.9.26	0.25	9.3	1	-29.7	51	2017.9.25	2017.9.29	4	5478.83	115	0.3	9	-25.32	51	> 6 months
98	female	Wenshan Prefecture, Yunnan Province	48	zhuang	Chronic angle-closure glaucoma in both eyes	0	15	OS	2017.9.26	0.3	10	1	-31.18	36	2017.9.25	2017.9.29	4	5765.19	115	0.4	17.3	-26.39	40	≤ 6 months
99	male	Pu'er City, Yunnan Province	49	han	Primary chronic angle-closure glaucoma in both eyes	0.6	24	OS	2018.1.11	0.5	10.7	1	-25.42	45	2018.1.10	2018.1.15	5	4549.49	185	0	12.7	-32.12	42	> 6 months
100	male	Qujing City, Yunnan Province	48	han	Chronic angle-closure glaucoma in both eyes	0.5	16.3	OD	2018.1.17	0.5	16.3	1	-25.76	49	2018.1.15	2018.1.22	7	5990.23	220	0.3	18.3	-30.02	47	> 6 months
101	female	Kunming City, Yunnan Province	58	hui	Primary chronic angle-closure glaucoma in both eyes	1	33	OS	2018.1.3	0.8	19	1	-22.28	30	2018.1.2	2018.1.8	6	4698.3	180	0.15	11	-14.23	43	> 6 months
102	male	Yuxi City, Yunnan Province	52	han	Primary open-angle glaucoma in both eyes	0.06	14.3	OD	2017.12.20	0.02	10	1	-30.52	42	2018.1.29	2018.2.2	4	3670.9	115	0.15	19	-13.42	41	> 6 months
103	female	Kunming City, Yunnan Province	26	hui	Residual glaucoma after anti-glaucoma surgery in the right eye	0.25	16	OD	2018.1.31	0.2	8.7	1	-13.98	50	2018.1.29	2018.2.5	7	5634.46	220	0	14.7	-30.7	66	> 6 months
104	male	Chuxiong Prefecture, Yunnan Province	36	han	Open-angle glaucoma in both eyes	0	5.3	OS	2018.1.31	0	18.7	0.9	-19.05	46	2018.1.29	2018.2.5	7	5919.84	220	0.4	18.7	-31.73	49	> 6 months
105	male	Zhaotong City, Yunnan Province	34	hui	Right eye Secondari Graucoma	0.1	23.3	OD	2018.1.10	0.1	14	1	-26.29	34	2018.1.8	2018.1.15	7	7537.26	220	0.06	14	-20.91	36	> 6 months
106	male	Yuxi City, Yunnan Province	34	han	Open-angle glaucoma in both eyes	0.4	12	OD	2018.10.17	0.2	21	0.8	-23.57	58	2018.10.15	2018.10.22	7	5345.62	220	0.4	12	-24.75	55	≤ 6 months
107	female	Yuxi City, Yunnan Province	46	han	Open-angle glaucoma in both eyes	0.3	19	OS	2018.9.5	0.4	7	1	-31.82	46	2018.10.15	2018.10.22	7	4418.67	220	0.08	16.3	-30.58	38	≤ 6 months
108	female	Kunming City, Yunnan Province	17	yi	Hormonal glaucoma in both eyes	0.1	18.7	OS	2018.1.18	0.15	19.3	1	-30.15	44	2018.10.17	2018.10.22	5	6373.17	153	0.4	17.3	-29.36	43	≤ 6 months
109	male	Chuxiong Prefecture, Yunnan Province	58	han	Open-angle glaucoma in the left eye晚期	0.4	16	OS	2018.7.4	0.3	17	1	-28.03	53	2018.10.22	2018.10.26	4	4223.34	115	0	11	-30.26	58	≤ 6 months
110	female	Dali Prefecture, Yunnan Province	44	hui	Pigmented glaucoma in both eyes	1	15	OS	2018.10.31	0.3	20.5	1	-27.52	48	2018.10.30	2018.11.5	6	5026.38	185	0.2	17.3	-17.7	51	> 6 months
111	male	Lijiang City, Yunnan Province	44	han	Primary open-angle glaucoma in both eyes	0.5	15.7	OD	2018.11.22	0.02	10	1	-28.86	44	2018.11.21	2018.11.26	5	4813.15	150	0.3	13	-30.58	43	≤ 6 months
112	female	Kunming City, Yunnan Province	17	yi	Hormonal glaucoma in the right eye	0.6	20	OD	2018.11.22	0.2	19.5	1	-28.47	44	2018.11.21	2018.11.26	5	6611.88	150	0.1	15.7	-24.83	52	≤ 6 months
113	male	Kunming City, Yunnan Province	51	han	Open-angle glaucoma in the left eye晚期	0.04	15	OS	2018.11.28	0.02	13	0.7	-32.64	57	2018.11.26	2018.12.3	7	5953.16	220	0.2	16.3	-25.84	44	> 6 months
114	male	Kunming City, Yunnan Province	63	han	Open-angle glaucoma in both eyes	0.2	20.3	OS	2018.12.13	0.15	12.5	1	-30.74	54	2018.12.12	2018.12.17	5	4796.23	150	0.1	10	-32.61	45	> 6 months
115	male	Lijiang City, Yunnan Province	52	yi	Primary open-angle glaucoma in both eyes	0.8	22	OS	2018.12.13	0.15	11.3	0.8	-31.02	43	2018.12.12	2018.12.17	5	4765.77	150	0.25	20	-30.5	41	≤ 6 months
116	male	Kunming City, Yunnan Province	34	han	Open-angle glaucoma in both eyes	0.3	20.7	OS	2018.12.19	0.25	9	0.7	-31.5	51	2018.12.17	2018.12.24	7	6194.87	220	0.2	14.3	-28.01	43	> 6 months
117	male	Kunming City, Yunnan Province	45	han	Residual glaucoma in the right eye	0.2	27	OD	2018.12.5	0.2	15	1	-18.07	99	2018.12.3	2018.12.7	4	4514.76	115	0.5	18	-31.62	82	> 6 months
118	male	Kunming City, Yunnan Province	36	han	Secondary glaucoma in both eyes	0.15	27	OS	2018.12.6	0.06	13.3	0.5	-32.25	36	2018.12.5	2018.12.10	5	4876.39	185	0.2	15.3	-31.56	43	≤ 6 months
119	male	Lijiang City, Yunnan Province	45	han	Pigmented glaucoma in both eyes	0	20	OS	2018.2.1	0.03	11	0.8	-31.12	56	2018.2.1	2018.2.5	4	4977.75	115	0.5	12	-23.59	51	> 6 months
120	male	Wenshan Prefecture, Yunnan Province	41	yi	Open-angle glaucoma in both eyes	0.15	36	OD	2018.3.26	0.2	8.3	1	-23.53	54	2018.3.19	2018.3.29	10	7447.73	325	0.2	7.3	-31.58	74	> 6 months
121	female	Honghe Prefecture, Yunnan Province	51	hui	Chronic angle-closure glaucoma in both eyes	0	30	OS	2018.3.21	0	16	1	-33.7	69	2018.3.19	2018.3.26	7	5612.6	220	0.4	10.5	-20.01	45	≤ 6 months
122	female	Yuxi City, Yunnan Province	49	han	Primary open-angle glaucoma in both eyes	0.6	23	OD	2018.3.29	0.2	21	1	-31.51	40	2018.3.28	2018.4.2	5	4335.8	150	0.1	16.7	-30.15	42	≤ 6 months
123	male	Yuxi City, Yunnan Province	44	han	Primary open-angle glaucoma in both eyes	0.4	16	OS	2018.3.29	0.4	20.7	0.8	-8.78	42	2018.3.28	2018.4.2	5	4531.46	150	0	14	-28.36	47	≤ 6 months
124	male	Qujing City, Yunnan Province	39	han	Primary open-angle glaucoma in both eyes	0.04	29	OS	2018.3.29	0.06	6	0.9	-31.51	57	2018.3.28	2018.4.2	5	4402.53	185	0.06	16.3	-24.36	55	≤ 6 months
125	female	Zhaotong City, Yunnan Province	13	han	Congenital glaucoma in both eyes	0.6	17	OD	2018.3.7	0.5	19	0.9	-31.05	46	2018.3.5	2018.3.19	14	6792.5	465	0.4	16	-13.78	32	> 6 months
126	male	Chuxiong Prefecture, Yunnan Province	50	han	Primary open-angle glaucoma in both eyes	0.08	23	OD	2018.4.11	0.08	4.7	1	-29.48	31	2018.4.10	2018.4.16	6	5849.57	185	0.25	19	-23.22	53	> 6 months
127	male	Baoshan City, Yunnan Province	45	han	Glaucoma in the right eye	0.25	12.5	OD	2018.4.11	0.15	10	0.5	-13.64	109	2018.4.10	2018.4.20	10	4969.56	325	0.5	13.7	-29.5	90	> 6 months
128	female	Chuxiong Prefecture, Yunnan Province	51	han	Double-eyed Primari Kronik Unger Klosur Graucoma	0.4	16	OD	2018.4.18	0.02	7.3	0.8	-30.62	37	2018.4.16	2018.4.23	7	5367.62	220	0.6	15.8	-30.15	42	> 6 months
129	male	Qujing City, Yunnan Province	65	han	Chronic angle-closure glaucoma in both eyes	0	15.7	OD	2018.4.18	0	16.5	1	-33.3	52	2018.4.16	2018.4.23	7	5486.47	220	0.1	4.3	-31.36	57	≤ 6 months
130	female	Yuxi City, Yunnan Province	28	han	Hormonal glaucoma in both eyes	0.04	20	OD	2018.4.20	0	17.5	1	-25.92	55	2018.4.18	2018.4.28	10	8750.4	325	0.01	16	-33.79	61	> 6 months
131	female	Kunming City, Yunnan Province	58	han	Open-angle glaucoma in both eyes	0	28	OD	2017.4.11	0.12	4	1	-33.37	45	2018.4.8	2018.4.16	8	5127.63	255	0.06	9.3	-32.23	63	> 6 months
132	male	Zhaotong City, Yunnan Province	53	han	Binocular anti-glaucoma surgery	0.1	23.3	OD	2018.4.11	0.06	31.3	1	-24.09	97	2018.4.8	2018.4.16	8	7550.78	255	0.2	7.5	-33.35	101	≤ 6 months
133	female	Kunming City, Yunnan Province	58	han	Primary open-angle glaucoma in the left eye	0	25	OS	2018.5.9	0.5	11	1	-29.47	68	2018.4.8	2018.4.16	8	5127.63	255	0	5	-27.82	60	> 6 months
134	male	Dali Prefecture, Yunnan Province	26	han	Primary open-angle glaucoma in both eyes	0.02	10.7	OD	2018.5.3	0	7.5	1	-27.41	75	2018.5.2	2018.5.7	5	4418.16	150	0	3	-33.46	65	≤ 6 months
135	female	Qujing City, Yunnan Province	67	han	Primary open-angle glaucoma in both eyes	0.12	36.7	OS	2018.5.3	0.1	4	1	-30.33	62	2018.5.2	2018.5.7	5	4727.83	150	0	10.7	-30.5	60	≤ 6 months
136	male	Lincang City, Yunnan Province	16	han	Hormonal glaucoma in both eyes	0.5	16	OD	2018.5.9	0.15	4	1	-30.17	57	2018.5.8	2018.5.14	6	5266.67	185	0.06	10	-30.02	45	> 6 months
137	male	Kunming City, Yunnan Province	55	han	Primary open-angle glaucoma in the left eye	0.01	23	OS	2018.5.9	0.12	13.3	1	-25.22	113	2018.5.8	2018.5.14	6	4691.32	185	0.2	14	-37.36	115	> 6 months
138	male	Kunming City, Yunnan Province	55	han	Primary open-angle glaucoma in both eyes	0.6	20.5	OS	2018.5.10	0.2	16.3	1	-22.08	46	2018.5.9	2018.5.15	6	4776.17	210	0.15	6	-31.26	40	> 6 months
139	male	Qujing City, Yunnan Province	41	han	Open-angle glaucoma in the right eye	0	27	OD	2018.6.6	0.8	14	1	-31.72	83	2018.6.4	2018.6.11	7	4914.56	220	0.08	6.3	-28.42	73	≤ 6 months
140	female	Kunming City, Yunnan Province	50	han	Residual glaucoma in the left eye	0.8	16	OS	2018.6.6	0.8	17	0.9	-25.62	56	2018.6.4	2018.6.8	4	5081.19	115	0	15	-29.74	53	> 6 months
141	male	Qujing City, Yunnan Province	23	han	Developmental glaucoma in the left eye	0	30	OS	2018.6.7	0	10	1	-33.74	66	2018.6.6	2016.6.11	5	6857.11	153	0	6.7	-28.25	45	> 6 months
142	female	Yuxi City, Yunnan Province	44	han	Iris corneal endothelial syndrome in the left eye	0.03	32.7	OS	2018.7.25	0.01	3.7	0.9	-29.02	42	2018.7.23	2018.7.27	4	4834.58	115	0	13.3	-25.49	50	> 6 months
143	male	Kunming City, Yunnan Province	40	han	Right eye Secondari Graucoma	0.3	35	OS	2018.7.26	0.1	11	1	-32.38	66	2018.7.25	2018.7.30	5	4892.48	150	0.3	19	-25.89	41	> 6 months
144	female	Qujing City, Yunnan Province	36	han	Residual glaucoma in the right eye	0.25	37	OD	2018.8.1	0.25	16	1	-26.15	58	2018.7.30	2018.8.6	7	5389.31	220	0.03	11	-30.6	45	> 6 months
145	female	Qujing City, Yunnan Province	68	han	Open-angle glaucoma in the right eye	0.25	36	OD	2018.8.15	0.5	19	0.8	-31.3	57	2018.8.13	2018.8.20	7	5191.31	220	0.01	10.6	-30.45	54	> 6 months
146	male	Dali Prefecture, Yunnan Province	48	han	Primary open-angle glaucoma in both eyes	0	36	OS	2018.8.16	0	10.5	1	-32.32	68	2018.8.15	2018.8.20	5	5206.51	150	0.5	9.7	-3.34	70	> 6 months
147	female	Pu'er City, Yunnan Province	55	han	Chronic angle-closure glaucoma in both eyes	1	15	OD	2018.8.21	0.2	6.7	0.9	-30.72	44	2018.8.20	2018.8.27	7	11830.8	226	0	9	-23.21	55	≤ 6 months
148	female	Kunming City, Yunnan Province	47	han	Residual glaucoma in the right eye	0.4	13.7	OD	2018.12.8	0.3	13	1	-22.21	43	2018.8.22	2018.8.27	5	12199.2	153	0.06	17	-31.02	47	> 6 months
149	female	Kunming City, Yunnan Province	63	han	Primary open-angle glaucoma in the right eye	0.2	7.7	OD	2017.8.23	0	15.7	1	-32.32	52	2018.8.22	2018.8.27	5	6066.74	150	0.2	15	-29.36	50	> 6 months
150	female	Kunming City, Yunnan Province	40	yi	Hormonal glaucoma in the right eye	0	24	OD	2018.8.29	0	11	1	-33.8	43	2018.8.27	2018.9.3	7	5228.27	220	0	9.7	-25.3	46	≤ 6 months
151	male	Pu'er City, Yunnan Province	51	han	Left eye after anti-glaucoma surgery	0.1	15.7	OS	2018.8.9	0.12	15.3	1	-32.2	40	2018.8.8	2018.8.13	5	4729.92	150	0	9.7	-32.79	48	≤ 6 months
152	female	Qujing City, Yunnan Province	53	han	Chronic angle-closure glaucoma in both eyes	0.01	27.3	OD	2018.9.19	0.01	9.7	1	-33.86	64	2018.9.17	2018.9.25	8	5441.58	255	0	11	-27.41	74	> 6 months
153	female	Wenshan Prefecture, Yunnan Province	61	han	Open-angle glaucoma in the right eye	0.6	25	OS	2018.9.19	0.6	18	1	-30.64	49	2018.9.17	2018.9.25	8	5547.31	255	0.06	19	-31.58	38	> 6 months
154	male	Qujing City, Yunnan Province	37	han	Open-angle glaucoma in both eyes	0.6	13.7	OS	2018.9.19	0.4	4.7	1	-2.92	96	2018.9.17	2018.9.25	8	5803.36	255	0.1	17.7	-25.5	85	> 6 months
155	female	Yuxi City, Yunnan Province	46	han	Open-angle glaucoma in both eyes	0.04	21.7	OD	2018.9.5	0.02	21.3	1	-26.36	54	2018.9.3	2018.9.10	7	5380.13	220	0.4	10	-30.33	60	≤ 6 months
156	male	Kunming City, Yunnan Province	67	yao	Chronic angle-closure glaucoma in both eyes	0.6	33	OS	2018.9.5	0.4	21	1	-23.2	37	2018.9.3	2018.9.10	7	4939.7	220	0.2	18	-14.03	44	> 6 months
157	female	Dali Prefecture, Yunnan Province	44	hui	Pigmented glaucoma in both eyes	0.06	14.3	OD	2018.9.6	0.15	7.5	0.9	-31.7	68	2018.9.5	2018.9.10	5	5157.68	150	0.1	17	-20.03	57	≤ 6 months
158	male	Lijiang City, Yunnan Province	32	han	Primary open-angle glaucoma in both eyes	0.5	14.7	OD	2019.10.10	0.4	21.7	1	-27.59	57	2019.10.10	2019.10.14	4	4666.87	115	0	16.3	-29.65	59	≤ 6 months
159	male	Kunming City, Yunnan Province	55	han	Open-angle glaucoma in both eyes	0.03	13.3	OS	2019.10.24	0.03	12	1	-32.84	47	2019.10.23	2019.10.28	5	4083.74	150	0	9.3	-23.12	51	≤ 6 months
160	female	Kunming City, Yunnan Province	61	han	Chronic angle-closure glaucoma in both eyes	0	18.3	OD	2019.10.28	0	21.7	0.8	-25.2	48	2019.10.25	2019.11.1	7	4206.13	220	0.1	10	-15.71	46	> 6 months
161	male	Lijiang City, Yunnan Province	37	miao	Open-angle glaucoma in both eyes	0.6	13	OS	2019.11.4	0.5	19	0.9	-20.22	44	2019.11.1	2019.11.7	6	5709.07	223	0.5	12.3	-28.56	48	≤ 6 months
162	female	Qujing City, Yunnan Province	56	han	Chronic angle-closure glaucoma in both eyes	0.2	15.3	OD	2019.11.13	0.25	17	1	-19.35	75	2019.11.11	2019.11.16	5	4443.39	220	0	10	-24.68	60	> 6 months
163	female	Lijiang City, Yunnan Province	89	han	Open-angle glaucoma in both eyes	0.4	26	OS	2019.11.14	0	5.7	1	-24.19	58	2019.11.13	2019.11.19	7	7407.54	290	0.4	18	-21.98	50	> 6 months
164	male	Kunming City, Yunnan Province	42	han	Glaucoma in both eyes	1	16	OD	2019.11.20	0.5	13.7	0.9	-29.49	43	2019.11.18	2019.11.24	6	4865.36	220	0.4	16	-14.35	36	> 6 months
165	female	Kunming City, Yunnan Province	38	han	Primary open-angle glaucoma in the left eye	0.5	19.7	OS	2019.11.20	0.6	14.7	1	-26.28	43	2019.11.18	2019.11.25	7	4119.65	220	0.25	16	-20.2	78	≤ 6 months
166	female	Kunming City, Yunnan Province	67	han	Primary open-angle glaucoma in both eyes	0.02	30	OS	2019.11.6	0.15	13	1	-31.61	66	2019.11.4	2019.11.11	7	4457.58	220	0.15	16	-20.62	59	> 6 months
167	female	Yuxi City, Yunnan Province	59	han	Chronic angle-closure glaucoma in both eyes	0.3	16.7	OS	2019.2.13	0.3	13.3	1	-28.29	40	2019.2.11	2019.2.18	7	5784.54	220	0.02	11	-33.05	39	≤ 6 months
168	male	Kunming City, Yunnan Province	51	han	Residual glaucoma in the right eye	0.25	15.3	OD	2019.1.9	0.2	16	0.9	-22.12	35	2019.2.18	2019.2.25	7	5447.69	220	0.1	12	-13.06	45	≤ 6 months
169	male	Yuxi City, Yunnan Province	55	yi	Open-angle glaucoma in both eyes	0	25.3	OD	2019.2.20	0	16	1	-28.77	64	2019.2.18	2019.2.22	4	4545.82	115	0	14	-32.12	60	≤ 6 months
170	male	Kunming City, Yunnan Province	45	han	Open-angle glaucoma in the left eye晚期	0.1	16.5	OS	2019.2.20	0.1	16	0.9	-28.53	53	2019.2.18	2019.2.22	4	4346.12	115	0.08	14.7	-26.12	56	> 6 months
171	male	Kunming City, Yunnan Province	38	han	Pigmented glaucoma in both eyes	0.5	6.7	OD	2019.2.27	0.1	9.3	1	-16.3	65	2019.2.22	2019.3.4	10	6381.93	325	0.15	13.3	-27.18	48	≤ 6 months
172	male	Qujing City, Yunnan Province	43	yi	Primary open-angle glaucoma in the left eye	0.5	12	OS	2019.2.25	0.1	16	0.9	-25.5	42	2019.2.22	2019.3.4	10	7284.85	325	0.02	18	-30.25	45	> 6 months
173	female	Zhaotong City, Yunnan Province	32	han	Open-angle glaucoma in both eyes	0.02	29.7	OD	2019.2.27	0	4.7	1	-31.45	49	2019.2.25	2019.3.1	4	4613.24	115	0.06	16.7	-13.24	45	> 6 months
174	male	Yuxi City, Yunnan Province	56	yi	Open-angle glaucoma in both eyes	0.5	13	OS	2019.3.20	0.5	10.7	1	-23.11	48	2019.3.18	2019.3.22	4	4294.68	115	0.04	15.7	-33.81	50	> 6 months
175	male	Kunming City, Yunnan Province	39	han	Primary open-angle glaucoma in the right eye	0	15	OD	2019.3.27	0.06	7.3	1	-33.81	38	2019.3.25	2019.4.1	6	5483.17	220	0.12	11	-29.87	40	> 6 months
176	female	Zhaotong City, Yunnan Province	32	han	Primary open-angle glaucoma in the left eye	0.6	19	OS	2019.3.27	0.5	15	1	-14.03	73	2019.3.25	2019.4.2	7	5181.42	255	0.3	12.3	-26.04	56	> 6 months
177	male	Lijiang City, Yunnan Province	66	han	Glaucoma in both eyes	0.6	22.3	OD	2019.4.1	0.4	16	0.4	-26.2	72	2019.3.29	2019.4.1	5	4925.35	185	0.02	4.3	-15.21	66	≤ 6 months
178	male	Chuxiong Prefecture, Yunnan Province	30	han	Chronic angle-closure glaucoma in both eyes	0.5	16	OD	2019.4.3	0.4	14.3	1	-28.12	54	2019.4.1	2019.4.8	7	5294.9	220	0.4	13.3	-20.01	68	≤ 6 months
179	male	Qujing City, Yunnan Province	11	han	Developmental glaucoma in the right eye	0.6	12	OD	2019.4.11	0.4	19	1	-22.93	39	2019.4.10	2019.4.15	5	5820.03	150	0.12	18	-17.89	33	> 6 months
180	male	Yuxi City, Yunnan Province	14	han	Chronic simple glaucoma in both eyes	0.4	19	OD	2019.4.11	0.12	10	1	-30.44	63	2019.4.10	2019.4.15	5	6612.93	150	0.3	14	-21.23	52	> 6 months
181	male	Pu'er City, Yunnan Province	15	yi	Developmental glaucoma in both eyes	0.6	28	OD	2019.4.18	0.25	20.7	0.9	-16.57	54	2019.4.17	2019.4.22	5	6118.97	150	0.3	15.7	-28.14	69	≤ 6 months
182	male	Lijiang City, Yunnan Province	44	han	Open-angle glaucoma in both eyes	0	15.3	OS	2019.4.18	0	10	1	-29.74	35	2019.4.17	2019.4.22	5	4606.33	150	0.06	19	-29.69	32	> 6 months
183	male	Chuxiong Prefecture, Yunnan Province	51	han	Open-angle glaucoma in the left eye晚期	0.04	15	OS	2019.5.15	0.06	20	1	-32.71	32	2019.5.13	2019.5.19	6	4665.48	140	0.03	11	-33.34	38	> 6 months
184	male	Lijiang City, Yunnan Province	44	han	Open-angle glaucoma in both eyes	0.4	26	OD	2019.5.23	0.4	4	1	-31.54	51	2019.5.22	2019.5.27	5	8282.44	328	0.04	11	-22.99	51	> 6 months
185	male	Baoshan City, Yunnan Province	45	han	Residual glaucoma in both eyes	0.2	19	OD	2019.5.30	0.08	17	1	-29.09	46	2019.5.29	2019.6.4	7	5157.37	185	0.3	15	-30.56	47	≤ 6 months
186	male	Kunming City, Yunnan Province	29	han	Chronic simple glaucoma in both eyes	0.25	15	OD	2019.5.9	0	7	1	-18.75	63	2019.5.8	2019.5.13	5	6542.87	153	0.02	3	-17.05	67	≤ 6 months
187	male	Yuxi City, Yunnan Province	24	ha ni	Hormonal glaucoma in both eyes	0.3	19.3	OD	2019.6.11	0.4	19.3	1	-14.59	56	2019.6.10	2019.6.15	5	6505.68	223	0.4	11	-26.19	44	> 6 months
188	male	Yuxi City, Yunnan Province	14	han	Developmental glaucoma in the left eye	0.03	31	OS	2019.6.11	0	14	1	-31.56	40	2019.6.10	2019.6.14	4	6401.88	115	0.04	11.6	-30.32	41	> 6 months
189	male	Kunming City, Yunnan Province	44	yi	Primary open-angle glaucoma in both eyes	0.06	32	OS	2019.6.20	0.1	12	1	-31.56	72	2019.6.19	2019.6.24	5	6604.03	150	0.25	9	-9.13	60	> 6 months
190	male	Kunming City, Yunnan Province	17	han	Open-angle glaucoma in both eyes	0	33	OS	2019.6.27	0.06	10.3	1	-32.24	71	2019.6.26	2019.7.1	5	6557.27	150	0.3	11.7	-12.3	75	≤ 6 months
191	male	Zhaotong City, Yunnan Province	47	han	Primary open-angle glaucoma in the left eye	0.02	34.3	OS	2019.6.5	0.4	15	0.6	-10.12	120	2019.6.3	2019.6.8	5	4459.3	220	0.15	13	-30.23	120	> 6 months
192	male	Yuxi City, Yunnan Province	48	han	Primary open-angle glaucoma in both eyes	0.08	14.7	OD	2019.7.17	0.01	12.7	0.9	-33.51	41	2019.7.15	2019.7.19	4	4697.53	115	0.05	13	-30.02	42	≤ 6 months
193	male	Dali Prefecture, Yunnan Province	40	bai	Right eye Secondari Graucoma	0.5	28.7	OD	2019.7.17	0.25	21	1	-27.29	55	2019.7.15	2019.7.19	4	4226.61	115	0.01	4.3	-32.23	40	≤ 6 months
194	male	Dali Prefecture, Yunnan Province	5	han	Congenital glaucoma in the right eye	0.15	31	OD	2019.7.10	0.15	10	1	-17.84	102	2019.7.8	2019.7.15	7	6430.11	220	0.2	13	-32.27	110	> 6 months
195	female	Dali Prefecture, Yunnan Province	55	hui	Open-angle glaucoma in both eyes	0.04	30	OS	2019.7.10	0.15	20.7	1	-33.22	55	2019.7.8	2019.7.14	6	5554.46	220	0.5	14	-28.52	57	> 6 months
196	female	Qujing City, Yunnan Province	56	han	Acute angle-closure glaucoma in both eyes	0.3	20.3	OD	2019.6.20	0.15	3.3	1	-25.12	46	2019.7.9	2019.7.15	6	4362.44	185	0.4	7.3	-17.92	53	≤ 6 months
197	male	Chuxiong Prefecture, Yunnan Province	26	han	Open-angle glaucoma in both eyes	0.08	22	OD	2019.8.14	0.15	12.3	0.9	-22.23	62	2019.8.12	2019.8.19	7	4797.39	220	0.02	14	-30.21	52	> 6 months
198	female	Kunming City, Yunnan Province	65	han	Acute angle-closure glaucoma in both eyes	0.02	33.7	OD	2019.8.14	0.3	17	1	-31.35	50	2019.8.13	2019.8.19	6	5310.24	185	0.02	14	-18	52	> 6 months
199	male	Lijiang City, Yunnan Province	56	han	Primary chronic Oppen-Ungergrau Coma in both eyes	0.25	37.3	OD	2019.8.22	0.4	20.3	1	-21.58	79	2019.8.21	2019.8.26	5	4172.77	150	0.02	14.7	-31.89	71	≤ 6 months
200	male	Chuxiong Prefecture, Yunnan Province	20	han	Congenital glaucoma in both eyes	0.06	31	OD	2019.8.29	0.06	18	1	-18.63	45	2019.8.26	2019.8.30	4	4756.26	115	0	8	-28.46	52	> 6 months
201	male	Kunming City, Yunnan Province	38	han	Pigmented glaucoma in both eyes	0.02	17.7	OS	2019.8.28	0	10	1	-27.3	51	2019.8.26	2019.8.30	4	4511.96	115	0.2	20	-30.17	69	≤ 6 months
202	female	Kunming City, Yunnan Province	33	han	Open-angle glaucoma in both eyes	0.3	19	OD	2019.8.7	0.25	18.6	0.9	-26.5	42	2019.8.5	2019.8.12	7	5107.84	220	0.1	17	-28.57	36	> 6 months
203	female	Zhaotong City, Yunnan Province	15	han	Congenital glaucoma in both eyes	0	27	OS	2019.8.7	0	21	1	-33.28	43	2019.8.5	2019.8.12	7	6558.12	220	0.1	14.5	-23.05	66	≤ 6 months
204	male	Kunming City, Yunnan Province	51	han	Chronic angle-closure glaucoma in both eyes	0.2	21.3	OS	2019.9.18	0.2	7	1	-28.99	52	2019.9.16	2019.9.23	7	5139.46	220	0.4	16.3	-28.96	54	≤ 6 months
205	male	Kunming City, Yunnan Province	19	han	Glaucoma in the left eye	0.3	37.3	OS	2019.9.4	0.5	7.7	1	-13.33	78	2019.9.2	2019.9.7	5	5355.67	220	0.3	10.3	-14.56	103	> 6 months
206	male	Chuxiong Prefecture, Yunnan Province	29	yi	Developmental glaucoma in both eyes	0.6	12	OS	2019.9.25	0.5	21.7	0.8	-22.31	56	2019.9.23	2019.9.29	6	4769.12	185	0	19.3	-21.22	53	≤ 6 months
207	female	Zhaotong City, Yunnan Province	57	han	Open-angle glaucoma in the right eye	0.02	26.7	OD	2020.1.15	0.02	28	1	-31.89	72	2020.1.13	2020.1.19	6	4308.95	182	0.15	2	-30.74	78	≤ 6 months
208	male	Yuxi City, Yunnan Province	29	ha ni	Primary chronic Oppen-Ungergrau Coma in both eyes	0.5	18	OS	2020.1.15	0.12	3	0.8	-16.59	47	2020.1.13	2020.1.20	7	4516	220	0.3	10	-30.23	54	≤ 6 months
209	male	Lijiang City, Yunnan Province	29	han	Primary chronic Oppen-Ungergrau Coma in both eyes	0.02	26	OS	2020.1.10	0	5	0.9	-30.98	56	2020.1.8	2020.1.14	6	4334.33	185	0	14	-31.58	46	≤ 6 months
210	male	Wenshan Prefecture, Yunnan Province	30	han	Primary open-angle glaucoma in both eyes	0.15	31.3	OS	2020.9.9	0.1	6	1	-23.7	116	2020.10.13	2020.10.17	4	4130.51	115	0	10	-30.7	113	≤ 6 months
211	female	Kunming City, Yunnan Province	51	han	Chronic angle-closure glaucoma in both eyes	0	34.7	OD	2020.10.21	0	12	0.9	-33.57	42	2020.10.19	2020.10.26	7	4395.23	220	0.5	9	-19.17	53	≤ 6 months
212	male	Baoshan City, Yunnan Province	12	han	Glucocorticoid glaucoma in both eyes	0.1	25	OS	2020.10.21	0.15	14.7	1	-31.6	50	2020.10.20	2020.10.26	6	5528.89	188	0.04	6	-10.02	45	≤ 6 months
213	male	Qujing City, Yunnan Province	53	han	Primary open-angle glaucoma in both eyes	0.2	17.7	OD	2020.20.28	0.3	22	1	-12.45	65	2020.10.27	2020.11.2	6	4482.34	185	0.2	14.7	-14.52	71	> 6 months
214	male	Zhaotong City, Yunnan Province	18	han	Juvenile glaucoma in both eyes	0.4	21	OS	2020.11.18	0.4	13.3	1	-17.28	123	2020.11.16	2020.11.23	7	4156.45	220	0.12	9.7	-23.62	111	≤ 6 months
215	male	Dali Prefecture, Yunnan Province	46	han	Right eye Secondari Graucoma	0	26	OD	2020.12.2	0.01	11	0.8	-33.05	54	2020.11.30	2020.12.4	4	4465.63	115	0.25	13	-10.6	68	≤ 6 months
216	male	Dali Prefecture, Yunnan Province	54	bai	Primary open-angle glaucoma in both eyes	0.2	15	OS	2020.12.15	0.04	15	1	-27.92	33	2020.12.14	2020.12.21	7	4773.9	220	0.02	15.5	-25.46	45	> 6 months
217	male	Qujing City, Yunnan Province	17	han	Developmental glaucoma in both eyes	0.3	27.3	OS	2020.12.9	0.3	9.3	1	-13.96	67	2020.12.7	2020.12.11	4	3984.58	115	0.12	19.4	-5.01	52	≤ 6 months
218	female	Kunming City, Yunnan Province	36	han	Primary open-angle glaucoma	0.3	32	OS	2020.12.10	0.04	19	0.8	-33.01	41	2020.12.9	2020.12.15	6	4176.62	185	0.4	10	-16.68	48	≤ 6 months
219	male	Yuxi City, Yunnan Province	50	han	Open-angle glaucoma	0	24	OD	2020.2.21	0	17.3	1	-32.43	61	2020.2.19	2020.2.25	6	4518.01	220	0.8	19	-26.5	75	> 6 months
220	male	Honghe Prefecture, Yunnan Province	39	yi	Primary chronic Oppen-Ungergrau Coma in both eyes	0.3	19	OS	2020.3.20	0.3	14.5	1	-22	59	2020.3.19	2020.3.23	4	4429.36	115	0.1	12	-26.52	64	≤ 6 months
221	male	Honghe Prefecture, Yunnan Province	47	han	Primary open-angle glaucoma in both eyes	0.3	10	OD	2020.10.22	0.1	14	1	-25.88	51	2020.3.9	2020.3.13	4	4095.75	150	0	11.7	-29.56	48	≤ 6 months
222	male	Kunming City, Yunnan Province	47	han	Primary chronic Oppen-Ungergrau Coma in both eyes	0.2	13.7	OD	2020.4.20	0.1	4	1	-30.76	44	2020.4.16	2020.4.22	6	4250.11	185	0.06	11.7	-11.48	48	> 6 months
223	male	Kunming City, Yunnan Province	44	yi	Secondary glaucoma	0.5	19.3	OS	2020.4.10	0.4	9	0.9	-30.39	47	2020.4.9	2020.4.13	4	3599.84	115	0	10.7	-27.52	45	> 6 months
224	male	Yuxi City, Yunnan Province	29	ha ni	Primary open-angle glaucoma in the right eye	0.8	23	OD	2020.5.20	0.8	19	0.9	-15.03	64	2020.5.18	2020.5.22	4	4211.78	115	0	21.3	-8.25	55	> 6 months
225	male	Kunming City, Yunnan Province	54	han	Primary open-angle glaucoma in both eyes	0.1	20	OD	2021.1.15	0.12	8.3	0.9	-23.93	48	2020.5.29	2020.6.2	5	3983.19	115	0.3	8	-17.5	48	> 6 months
226	female	Kunming City, Yunnan Province	49	han	Secondary glaucoma in the left eye	0.08	29.3	OS	2020.6.17	0.3	21	0.8	-32.9	53	2020.6.15	2020.6.19	4	4080.92	115	0.3	15	-19.03	52	> 6 months
227	male	Kunming City, Yunnan Province	22	yi	Secondary glaucoma	0.6	14.7	OS	2020.6.17	0.5	16.3	0.9	-29.41	67	2020.6.15	2020.6.22	7	4692.89	220	0.6	11.7	-8.28	63	> 6 months
228	male	Kunming City, Yunnan Province	44	han	Secondary glaucoma in the left eye	0.1	12	OS	2020.6.5	0.15	11.3	1	-31.96	72	2020.6.4	2020.6.8	4	5258.14	118	0.8	13	-5.45	71	> 6 months
229	male	Wenshan Prefecture, Yunnan Province	47	miao	Primary open-angle glaucoma in both eyes	0.02	15	OD	2020.7.20	0.2	18	0.8	-33.08	48	2020.7.17	2020.7.22	5	3870.58	150	0.1	5.7	-23.22	44	> 6 months
230	male	Yuxi City, Yunnan Province	45	han	Residual glaucoma in the left eye	0.5	13.7	OS	2020.7.21	0.4	16.7	1	-18.97	47	2020.7.20	2020.7.27	7	4102.28	220	0.5	11	-13.5	46	≤ 6 months
231	male	Xishuangbanna Prefecture, Yunnan Province	29	ha ni	Pigmented glaucoma in both eyes	0	18	OD	2021.1.5	0.02	17	0.95	-30.2	41	2020.7.3	2020.7.9	6	5940.6	223	0.3	13	-11.25	53	> 6 months
232	male	Xishuangbanna Prefecture, Yunnan Province	28	ha ni	Pigmented glaucoma	0.5	18	OS	2020.7.6	0.6	8.3	0.95	-11.76	69	2020.7.3	2020.7.9	6	6424.96	188	0	9	-18.56	65	> 6 months
233	female	Lincang City, Yunnan Province	44	han	Open-angle glaucoma	0.8	13	OS	2020.7.6	0.8	11	1	-10.04	66	2020.7.3	2020.7.9	6	6628.2	325	0.3	15	-15.89	60	≤ 6 months
234	male	Kunming City, Yunnan Province	47	han	Primary open-angle glaucoma in both eyes	0.4	35	OS	2020.7.7	0.6	11	0.9	-32.79	44	2020.7.6	2020.7.13	7	5975.67	220	0.2	19.7	-31	43	≤ 6 months
235	male	Pu'er City, Yunnan Province	19	ha ni	Developmental glaucoma in both eyes	0	24	OS	2020.8.12	0	6.7	1	-19.62	55	2020.8.10	2020.8.14	4	4276.08	115	0.08	19.3	-24.26	42	> 6 months
236	male	Kunming City, Yunnan Province	55	han	Primary open-angle glaucoma in both eyes	0.1	20	OD	2020.8.19	0.02	15.3	1	-21.87	68	2020.8.18	2020.8.21	3	3640.42	80	0.5	10.7	-30.68	48	≤ 6 months
237	male	Kunming City, Yunnan Province	55	han	Primary open-angle glaucoma in both eyes	0.4	21	OS	2020.12.2	0.4	19.7	1	-17.61	51	2020.8.18	2020.8.21	3	3640.42	80	0.04	4	-29.97	53	> 6 months
238	male	Baoshan City, Yunnan Province	40	han	Pigmented glaucoma in both eyes	0.2	33	OD	2020.8.20	0.15	16.3	1	-25.93	50	2020.8.19	2020.8.24	5	4486.63	150	0.3	12	-14.06	43	> 6 months
239	male	Yuxi City, Yunnan Province	45	han	Residual glaucoma in the left eye	0.25	24.7	OD	2020.7.21	0.15	4	1	-13.07	76	2020.8.24	2020.8.28	4	4102.28	220	0.2	13.3	-30.06	70	≤ 6 months
240	female	Kunming City, Yunnan Province	39	han	Right eye Secondari Graucoma	0.25	14	OD	2020.8.26	0.15	5.7	0.9	-31.18	70	2020.8.25	2020.8.28	3	3994.5	80	0.04	10	-30.25	50	> 6 months
241	male	Qujing City, Yunnan Province	8	han	Secondary glaucoma in the left eye	0.04	23	OS	2020.8.31	0.02	9	1	-31.71	38	2020.8.28	2020.9.4	7	5650.87	328	0.2	16	-31.18	45	≤ 6 months
242	male	Kunming City, Yunnan Province	50	han	Primary open-angle glaucoma	0.02	13.8	OD	2020.9.16	0.02	6.7	1	-27.42	48	2020.9.14	2020.9.18	4	4479.77	115	0	10	-29.05	51	> 6 months
243	male	Qujing City, Yunnan Province	50	han	Chronic angle-closure glaucoma	0.15	24.5	OD	2020.9.16	0.15	14	0.9	-11.3	122	2020.9.14	2020.9.18	4	4113.65	115	0.4	13	-1.88	115	≤ 6 months
244	female	Lincang City, Yunnan Province	27	dai	Primary open-angle glaucoma in the right eye	1	29.3	OD	2021.1.13	0.1	15.9	1	-11.44	55	2021.1.11	2021.1.15	4	3892.86	115	0.08	15.7	-10.34	54	≤ 6 months
245	male	Wenshan Prefecture, Yunnan Province	75	han	Primary open-angle glaucoma	0.6	17.7	OS	2021.1.12	0.04	12.3	1	-26.84	53	2021.1.11	2021.1.18	7	4488.16	220	0.02	11	-23.64	55	≤ 6 months
246	female	Wenshan Prefecture, Yunnan Province	31	han	Primary open-angle glaucoma in both eyes	0	18	OS	2021.1.15	0.01	3	0.9	-32.83	51	2021.1.14	2021.1.18	4	4052.75	115	0	3	-31.56	54	≤ 6 months
247	male	Dali Prefecture, Yunnan Province	50	han	Open-angle glaucoma in the left eye晚期	0.3	28.3	OS	2021.1.19	0.4	7.3	1	-18.34	67	2021.1.18	2021.1.25	7	4201.33	220	0.12	11	-22.36	68	≤ 6 months
248	female	Yuxi City, Yunnan Province	55	han	Chronic angle-closure glaucoma in both eyes	0.04	14.7	OD	2021.1.20	0.06	10.3	1	-28.43	55	2021.1.19	2021.1.25	6	4153.47	185	0.3	14	-4.02	50	≤ 6 months
249	female	Chuxiong Prefecture, Yunnan Province	50	han	Primary glaucoma in the right eye	0.3	12	OD	2021.1.7	0.3	9.7	0.8	-10.2	67	2021.1.6	2021.1.11	5	4181.28	150	0	16.7	-26.38	40	> 6 months
250	male	Qujing City, Yunnan Province	35	han	Chronic angle-closure glaucoma in both eyes	0.5	18	OD	2021.1.11	0.5	21.7	1	-15.73	67	2021.1.8	2021.1.13	5	4236.54	150	0.04	14	-34.05	71	≤ 6 months
251	male	Kunming City, Yunnan Province	53	han	Secondary glaucoma in the left eye	0.25	17	OS	2021.10.15	0.4	6.3	1	-29.57	55	2021.10.14	2021.10.18	4	3336.84	115	0.5	13	-30.2	42	> 6 months
252	male	Kunming City, Yunnan Province	69	han	Primary open-angle glaucoma in both eyes	0.06	37	OD	2021.10.29	0.02	15	1	-31.34	77	2021.10.28	2020.11.1	4	4011.5	115	0	9.7	-31	72	≤ 6 months
253	female	Pu'er City, Yunnan Province	15	han	Open-angle glaucoma in the right eye	0.25	17	OD	2021.11.2	0.04	8.3	0.9	-30.33	70	2021.11.1	2021.11.6	5	7890.26	245	0.3	15.3	-30.07	73	> 6 months
254	female	Lijiang City, Yunnan Province	34	han	Primary open-angle glaucoma in both eyes	0.08	26.7	OD	2021.11.29	0.04	20	1	-30.18	52	2021.11.26	2021.12.3	7	3794.8	245	0.08	16	-12.98	45	> 6 months
255	male	Pu'er City, Yunnan Province	23	han	Open-angle glaucoma in both eyes	0	36	OS	2021.12.3	0	17	1	-31.62	70	2021.12.2	2021.12.6	4	3459.28	115	0.6	17.3	-20.23	84	> 6 months
256	female	Baoshan City, Yunnan Province	49	han	Residual glaucoma in the left eye	0.4	18	OS	2021.12.8	0.15	18	1	-22.68	54	2021.12.6	2021.12.12	6	4130.24	115	0	21	-33.2	60	> 6 months
257	female	Kunming City, Yunnan Province	73	han	Primary open-angle glaucoma in both eyes	0	16.5	OD	2021.12.8	0	3	1	-32.92	45	2021.12.7	2021.12.10	3	3643.17	70	0.3	14	-31.6	42	> 6 months
258	male	Yuxi City, Yunnan Province	71	han	Primary open-angle glaucoma in both eyes	0.5	18	OS	2021.12.10	0.1	18	1	-10.03	71	2021.12.9	2021.12.13	4	3765.87	115	0.04	17.7	-29.86	78	≤ 6 months
259	male	Qujing City, Yunnan Province	35	han	Chronic angle-closure glaucoma in both eyes	0.02	12	OS	2021.2.3	0	13	1	-27.78	39	2021.2.1	2021.2.7	6	4333.94	185	0.8	12	-11.82	53	≤ 6 months
260	male	Dali Prefecture, Yunnan Province	45	bai	Primary open-angle glaucoma in both eyes	0.3	36.3	OD	2021.2.23	0.4	12.3	0.9	-15.59	112	2021.2.22	2021.3.1	7	4220.55	220	0	16	-10.23	89	≤ 6 months
261	male	Wenshan Prefecture, Yunnan Province	52	han	Primary open-angle glaucoma	0	16	OD	2021.2.26	0	17	0.9	-16.69	72	2021.2.25	2021.3.1	4	3929.96	115	0.05	12.6	-26.03	89	> 6 months
262	male	Kunming City, Yunnan Province	52	han	Primary open-angle glaucoma in the right eye	0	32.7	OD	2021.3.18	0	16	1	-20.3	37	2021.3.17	2021.3.22	5	4009.84	150	0.6	12	-19.07	43	≤ 6 months
263	female	Pu'er City, Yunnan Province	22	han	Glucocorticoid glaucoma in the left eye	0.1	24	OS	2021.3.31	0.15	11.3	0.7	-25.36	54	2021.3.29	2021.4.4	7	4375.47	255	0.03	14	-22.12	46	≤ 6 months
264	male	Kunming City, Yunnan Province	21	hui	Primary open-angle glaucoma in both eyes	0.1	10	OD	2021.3.5	0.06	13.7	0.9	-15.64	57	2021.3.4	2021.3.8	4	3374.9	115	0.1	13	-23.78	47	> 6 months
265	male	Kunming City, Yunnan Province	56	han	Primary open-angle glaucoma in both eyes	0.02	24.7	OD	2021.4.20	0.02	19	1	-26.9	47	2021.4.19	2021.4.22	3	3816.84	80	0.15	3	-28.31	55	≤ 6 months
266	male	Yuxi City, Yunnan Province	44	han	Primary open-angle glaucoma in both eyes	0.3	29.7	OS	2021.1.7	0.12	13	1	-34.04	48	2021.4.8	2021.4.12	4	4107.5	185	0.02	9	-27.96	40	≤ 6 months
267	female	Honghe Prefecture, Yunnan Province	60	han	Chronic angle-closure glaucoma in both eyes	0.04	19	OD	2021.6.18	0.04	7	0.9	-30.1	47	2021.6.17	2021.6.21	4	3832.91	115	0	18	-28.12	49	≤ 6 months
268	male	Qujing City, Yunnan Province	18	han	Glucocorticoid glaucoma in both eyes	0	23	OS	2021.6.23	0.02	4	1	-33.23	57	2021.6.22	2021.6.25	3	3577.99	80	0	16.7	-30.77	52	≤ 6 months
269	male	Honghe Prefecture, Yunnan Province	50	han	Primary open-angle glaucoma in the right eye	0.08	31.3	OD	2021.6.8	0.08	16	1	-22.15	51	2021.6.7	2021.6.10	3	3594.29	80	0.12	12.7	-31.23	59	≤ 6 months
270	male	Lijiang City, Yunnan Province	38	han	Primary open-angle glaucoma in both eyes	0.3	31.7	OD	2021.6.9	0.6	20	0.8	-27.35	61	2021.6.8	2021.6.11	3	3379.25	80	0	11.5	-26.81	82	> 6 months
271	male	Lijiang City, Yunnan Province	73	na xi	Residual glaucoma in the left eye	0.6	13	OS	2021.6.10	0.25	13	1	-29.41	57	2021.6.9	2021.6.15	6	4200.21	185	0.02	19.3	-23.52	60	≤ 6 months
272	male	Chuxiong Prefecture, Yunnan Province	40	han	Glucocorticoid glaucoma in both eyes	0.12	24	OD	2021.7.21	0.08	14	1	-24.51	62	2021.7.20	2021.7.26	6	5066.78	185	0.02	4.3	-31.97	68	≤ 6 months
273	male	Lijiang City, Yunnan Province	39	na xi	Open-angle glaucoma in both eyes	0	35	OD	2021.8.25	0	13	1	-29.3	62	2021.8.24	2021.8.26	2	3649.06	70	0	16.7	-29.88	71	≤ 6 months
274	female	Kunming City, Yunnan Province	61	han	Primary open-angle glaucoma in both eyes	0.2	13	OS	2021.8.25	0.06	10.3	1	-31.59	53	2021.8.24	2021.8.26	2	3768.92	70	0.2	12	-22.37	56	> 6 months
275	male	Honghe Prefecture, Yunnan Province	69	han	Primary open-angle glaucoma in the right eye	0.03	32.7	OD	2021.8.27	0.03	8.7	1	-33.98	57	2021.8.26	2021.8.30	4	3353.73	115	0.6	10	-30.91	61	> 6 months
276	male	Dali Prefecture, Yunnan Province	34	han	Primary open-angle glaucoma in both eyes	0.1	16.7	OS	2021.8.9	0.04	10.7	0.5	-33.06	49	2021.8.6	2021.8.12	6	4745.88	325	0	12.3	-29.2	45	≤ 6 months
277	female	Kunming City, Yunnan Province	28	han	Primary open-angle glaucoma in the left eye	0.6	13.7	OS	2021.9.17	0.6	9	0.9	-27.59	41	2021.9.16	2021.9.18	2	4230.26	70	0.02	16	-32.36	48	> 6 months
278	male	Chuxiong Prefecture, Yunnan Province	33	yi	Pigmented glaucoma in both eyes	0	18.3	OS	2021.9.3	0	12.6	0.8	-33.93	63	2021.9.2	2021.9.6	4	3569.22	115	0	14	-30.77	50	> 6 months
279	male	Lijiang City, Yunnan Province	39	han	Primary open-angle glaucoma in both eyes	0	26	OS	2021.9.23	0	11.5	1	-31.32	54	2021.9.22	2021.9.26	4	3334.21	115	0	9.3	-19.78	56	≤ 6 months
280	male	Dali Prefecture, Yunnan Province	73	han	Right eye Secondari Graucoma	0.25	15.3	OS	2021.9.14	0	4.3	0.9	-21.24	58	2021.9.23	2021.9.28	5	9492.71	175	0.04	10	-32.35	60	≤ 6 months
281	male	Kunming City, Yunnan Province	52	han	Primary open-angle glaucoma in both eyes	0.6	26	OD	2022.1.13	0.2	13.3	1	-4.91	68	2022.1.12	2022.1.17	5	4110.8	150	0.3	15.7	-20.07	53	≤ 6 months
282	male	Baoshan City, Yunnan Province	56	han	Secondary glaucoma in both eyes	0.04	17	OD	2022.1.17	0.12	21	0.9	-14.09	50	2022.1.14	2022.1.18	4	4028.25	115	0	3	-32.92	47	≤ 6 months
283	male	Kunming City, Yunnan Province	37	han	Open-angle glaucoma in both eyes	0.8	21	OS	2022.1.17	0.8	18	0.9	-22.19	54	2022.1.14	2022.1.18	4	4281.01	115	0.08	15	-11.56	53	≤ 6 months
284	female	Zhaotong City, Yunnan Province	43	hui	Open-angle glaucoma in both eyes	0.06	20	OD	2022.1.21	0.04	10.3	0.8	-10.46	48	2022.1.20	2022.1.24	4	4083.42	115	0.3	12.3	-23.28	57	> 6 months
285	male	Chuxiong Prefecture, Yunnan Province	10	yi	Juvenile glaucoma in both eyes	0	17.3	OS	2022.10.11	0	14	1	-24.98	49	2022.10.10	2022.10.12	2	5722.65	70	0.5	18	-14.08	49	> 6 months
286	female	Lijiang City, Yunnan Province	65	han	Secondary glaucoma	1	21	OS	2022.10.18	1	20	1	-15.1	123	2022.10.17	2022.10.22	5	7742.14	245	0.25	13.4	-10.36	115	> 6 months
287	male	Lincang City, Yunnan Province	51	bai	Open-angle glaucoma in both eyes	0.6	16	OD	2022.12.6	0.2	16	1	-1.2	103	2022.12.5	2022.12.8	3	5088.11	105	0	17	-22.61	77	≤ 6 months
288	female	Qujing City, Yunnan Province	59	han	Primary open-angle glaucoma in both eyes	0.1	23.7	OD	2022.3.14	0.04	7.7	0.8	-30.89	70	2022.3.11	2022.3.17	6	4786.82	185	0.15	11	-30.46	65	≤ 6 months
289	male	Qujing City, Yunnan Province	49	han	Secondary glaucoma in the left eye	0	30	OS	2022.3.17	0	20	0.9	-18.51	62	2022.3.15	2022.3.18	3	4830.54	105	0.4	19.7	-20.23	78	> 6 months
290	male	Yuxi City, Yunnan Province	25	han	Residual glaucoma in the left eye	0.25	17.3	OS	2022.3.21	0.25	10	1	-26.96	56	2022.3.18	2022.3.23	5	4582.97	175	0.25	9.3	-23.63	58	≤ 6 months
291	male	Honghe Prefecture, Yunnan Province	6	han	Glucocorticoid glaucoma in both eyes	0.2	18.7	OS	2022.3.23	0.2	10.3	1	-31.16	34	2022.3.22	2022.3.28	6	6273.47	185	0.02	16	-32.28	35	≤ 6 months
292	male	Chuxiong Prefecture, Yunnan Province	38	han	Pigmented glaucoma	0.4	15	OD	2022.3.30	0.4	17	0.9	-24.19	56	2022.3.29	2022.4.1	3	5717.12	105	0.12	11.5	-4.27	65	≤ 6 months
293	female	Xishuangbanna Prefecture, Yunnan Province	58	han	Chronic angle-closure glaucoma in both eyes	0.4	21	OD	2022.3.7	0.4	14.3	1	-31.15	54	2022.3.4	2022.3.9	5	1548.49	150	0	18	-17.65	49	> 6 months
294	female	Kunming City, Yunnan Province	5	yi	Right eye Secondari Graucoma	0	36	OD	2022.3.8	0	10	0.5	-32.03	71	2022.3.7	2022.3.11	4	5648.04	140	0.1	13.6	-30.28	67	≤ 6 months
295	male	Yuxi City, Yunnan Province	72	ha ni	Primary open-angle glaucoma in both eyes	0.2	34.7	OD	2022.4.20	0.15	13	0.8	-31.34	37	2022.4.19	2022.4.21	2	4391.27	70	0	13	-31.37	45	> 6 months
296	female	Kunming City, Yunnan Province	59	han	Secondary glaucoma in the left eye	0.03	25	OS	2022.4.27	0	11	1	-13.2	37	2022.4.26	2022.4.28	2	3776.52	70	0.02	15.3	-30.62	41	> 6 months
297	male	Qujing City, Yunnan Province	53	han	Secondary glaucoma in both eyes	0.5	26	OD	2022.4.11	0.08	22	0.9	-19.19	77	2022.4.8	2022.4.12	4	4815.21	140	0.25	9.3	-27.79	76	≤ 6 months
298	male	Dali Prefecture, Yunnan Province	16	han	Developmental glaucoma in both eyes	0.6	30	OS	2022.8.2	0.6	18	1	-22.66	112	2022.8.1	2022.8.4	3	6246.27	105	0.04	12.3	-19.02	79	≤ 6 months
299	male	Kunming City, Yunnan Province	47	han	Residual glaucoma in the right eye	0	26	OD	2022.8.19	0.02	21	0.7	-30.54	44	2022.8.18	2022.8.23	5	4398.85	150	0.02	13.3	-22.36	45	≤ 6 months
300	male	Kunming City, Yunnan Province	54	han	Residual glaucoma	0.5	13.7	OD	2022.8.8	0.06	16	1	-20.93	48	2022.8.5	2022.8.10	5	5270.94	175	0.03	8	-11.2	49	≤ 6 months
